# Supplementary material for: The Adverse Impact of Bisphenol A Exposure on Optimal Cardiovascular Health as Measured by Life’s Essential 8 in U.S. Adults: Evidence from NHANES 2005 to 2016
Source: Nutrients. 2024 Sep 26;16(19):3253. doi: 10.3390/nu16193253 (PMC11478777; doi:10.3390/nu16193253)
Supplement: Supplementary file 1 [file nutrients-16-03253-s001.zip]

Archive with 1 entries (1 files):
- nutrients-3168187-supplementary.pdf
